# Supplementary material for: Deficiency of Auxin Efflux Carrier OsPIN1b Impairs Chilling and Drought Tolerance in Rice
Source: Plants (Basel). 2023 Dec 2;12(23):4058. doi: 10.3390/plants12234058 (PMC10707939; doi:10.3390/plants12234058)
Supplement: Supplementary file 1 [file plants-12-04058-s001.zip]

Archive with 4 entries (4 files):
- Supplementary files-Figure S1.pdf
- Supplementary files-Figure S2.pdf
- Supplementary files-Table S1.pdf
- Supplementary files-Table S2.pdf
